# Supplementary material for: Characterizing the Impact of Communication on Cellular and Collective Behavior Using a Three-Dimensional Multiscale Cellular Model
Source: Entropy (Basel). 2023 Feb 9;25(2):319. doi: 10.3390/e25020319 (PMC9955575; doi:10.3390/e25020319)
Supplement: Supplementary file 1 [file entropy-25-00319-s001.zip]

Archive with 1 entries (1 files):
- entropy-2140008-supplementary.pdf
